# Supplementary material for: Effects of ACT Out! Social Issue Theater on Social-Emotional Competence and Bullying in Youth and Adolescents: Cluster Randomized Controlled Trial
Source: JMIR Ment Health. 2021 Jan 6;8(1):e25860. doi: 10.2196/25860 (PMC7817353; doi:10.2196/25860)
Supplement: Multimedia Appendix 7 [file mental_v8i1e25860_app7.zip]

Archive with 1 entries (1 files):
- Attachment 7 - Analysis Syntax.sas
