# Supplementary material for: Effects of ACT Out! Social Issue Theater on Social-Emotional Competence and Bullying in Youth and Adolescents: Cluster Randomized Controlled Trial
Source: JMIR Ment Health. 2021 Jan 6;8(1):e25860. doi: 10.2196/25860 (PMC7817353; doi:10.2196/25860)
Supplement: Multimedia Appendix 7 [file mental_v8i1e25860_app7.zip › Attachment 7 - Analysis Syntax.sas]

LIBNAME actout "C:\Users\Jon\Desktop\Work (Not Sensitive)\Act Out Results Paper";

/*****************************************************************/
/***************** Analysis with no imputation *******************/
/*****************************************************************/

*I added 2 to the names of variables because this variables already existed ;
*Q8A is reverse coded and so needs to be redefined here for the ITT analysis only (it was transcribed correctly for PP);
*There was a transcription error with matched case 863 in Classroom 5, which is corrected here;

DATA act_out_long_itt;
SET actout.act_out_long_itt;
RQ8A = .;
If (Q8A=1) Then RQ8A=4;
If (Q8A=2) Then RQ8A=3;
If (Q8A=3) Then RQ8A=2;
If (Q8A=4) Then RQ8A=1;
If (Classroom=5) Then Arm=1;
DEALL2 = Mean(RQ8A, Q8B, Q8C, Q8D, Q8E, Q8F, Q8G, Q8H, Q8I, Q8J, Q8K, Q8L);
WSSA2 = Mean(Q9A, Q9B, Q9C, Q9D, Q9E);
WSSM2 = Mean(Q10A, Q10B, Q10C, Q10D);
WSRS2 = Mean(Q11A, Q11B, Q11C, Q11D, Q11E, Q11F);
WSDM2 = Mean(Q12A, Q12B, Q12C, Q12D, Q12E);
BV2 = Sum(Q13A, Q13B, Q13C, Q13D, Q13E, Q13F, Q13G, Q13H);
CBV2 = Sum(Q14A, Q14B, Q14C, Q14D, Q14E);
BP2 = Sum(Q15A, Q15B, Q15C, Q15D, Q15E, Q15F, Q15G, Q15H);
CBP2 = Sum(Q16A, Q16B, Q16C, Q16D, Q16E);
VPhysical = Mean(Q13A, Q13B, Q13C, Q13D);
VVerbal = Mean(Q13E, Q13F);
VRelational = Mean(Q13G, Q13H);
VCyber = Mean(Q14A, Q14B, Q14C, Q14D, Q14E);
PPhysical = Mean(Q15A, Q15B, Q15C, Q15D);
PVerbal = Mean(Q15E, Q15F);
PRelational = Mean(Q15G, Q15H);
PCyber = Mean(Q16A, Q16B, Q16C, Q16D, Q16E);
RUN;
*Create ID number for unpair records;
PROC SORT DATA=act_out_long_itt;
BY MATCH;
RUN;
DATA act_out_long_itt;
SET act_out_long_itt;
OBS=_N_;
IF MATCH = . THEN MATCH=OBS+932; *932 is the last id for matched pairs;
RUN;

*Linear mixed model accounting for cluster effect for cRCT (Method kenward roger ddf); 
%macro mixed (var);
PROC MIXED data=act_out_long_itt plots=RESIDUALPANEL;
     CLASS MATCH ARM (ref="0") TIME(ref="1") CLASSROOM SCHOOL; 
     MODEL &var. = ARM TIME ARM*TIME /solution ddfm=kr ;
     REPEATED TIME / sub=MATCH type=cs  r; 
	 RANDOM intercept /sub=CLASSROOM(SCHOOL) type=cs;  
	 lsmeans ARM TIME ARM*TIME/diff=all; *To obtain estimated means and differences;
	 ods output covparms = covparms_&var.; 
RUN;

*create variable with names together;
data covparms_&var;
     set covparms_&var;
     covparm2=covparm||subject;
run;
*Get sum of estimates; 
proc summary data=covparms_&var.;
var Estimate;
output out=sumicc_&var. sum=;
run;
*Make 4 equal rows of the sum of estimates for each cov parameter;
data sumicc_&var.;
set sumicc_&var. sumicc_&var. sumicc_&var. sumicc_&var.;
rename Estimate = SumEstimates;
run;
*Calulate ICC;
data icc_&var.;
merge sumicc_&var. covparms_&var.;
icc=Estimate/SumEstimates;
run;
*Separate ICC for 'Variance CLASSROOM(SCHOOL)';
data icc_&var.2;
set icc_&var.;
where covparm2='Variance CLASSROOM(SCHOOL)';
keep covparm2 icc;
run;
**Print results for ICC;
title "ICC for &var. using four covariance estimates as denominator";
proc print data=icc_&var.2 noobs;
	format icc 6.4;
run; title;

*Subset only 'Variance CLASSROOM(SCHOOL)'  and 'Residual' for denominator of ICC; 
data covparmsX_&var.;
set covparms_&var.;
if (covparm2 = 'Variance CLASSROOM(SCHOOL)' or covparm2 ='Residual') then output ;
run;
*Get sum of estimates; 
proc summary data=covparmsX_&var.;
var Estimate;
output out=sumiccX_&var. sum=;
run;
*Make 2 equal rows of the sum;
data sumiccX_&var.;
set sumiccX_&var. sumiccX_&var.;
rename Estimate = SumEstimates;
run;
*Calulate ICC;
data iccX_&var.;
merge sumiccX_&var. covparmsX_&var.;
icc=Estimate/SumEstimates;
run;
*Separate ICC for 'Variance CLASSROOM(SCHOOL)';
data iccX_&var.2;
set iccX_&var.;
where covparm2='Variance CLASSROOM(SCHOOL)';
keep covparm2 icc;
run;
**Print results for ICC;
title "ICC for &var. using only 'Variance CLASSROOM(SCHOOL)' and 'Residual' in denominator";
proc print data=iccX_&var.2 noobs;
	format icc 6.4;
run; title;


%mend;


%mixed(DEALL2);
%mixed(WSSA2);
%mixed(WSSM2);
%mixed(WSRS2);
%mixed(WSDM2);
%mixed(VPhysical);
%mixed(VVerbal);
%mixed(VRelational);
%mixed(VCyber);
%mixed(PPhysical);
%mixed(PVerbal);
%mixed(PRelational);
%mixed(PCyber);


/**********************************************************/
/****************** MULTIPLE IMPUTATION *******************/
/**********************************************************/

*Select all variables that need imputation and variables related as gender, race, hispanic;
DATA act_out_long_itt;
   SET actout.act_out_long_itt;
   If (Classroom=5) Then Arm=1;
   KEEP MATCH ARM TIME CLASSROOM SCHOOL GRADE Q1 Q2 Q3 Q8A Q8B Q8C Q8D Q8E Q8F Q8G Q8H Q8I Q8J Q8K Q8L Q9A Q9B Q9C Q9D Q9E Q10A Q10B Q10C Q10D
		Q11A Q11B Q11C Q11D Q11E Q11F Q12A Q12B Q12C Q12D Q12E Q13A Q13B Q13C Q13D Q13E Q13F Q13G Q13H Q14A Q14B Q14C Q14D Q14E
		Q15A Q15B Q15C Q15D Q15E Q15F Q15G Q15H Q16A Q16B Q16C Q16D Q16E;
RUN;

*Create ID number for unpair records;
PROC SORT DATA=act_out_long_itt;
BY MATCH;
RUN;
DATA act_out_long_itt;
SET act_out_long_itt;
OBS=_N_;
IF MATCH = . THEN MATCH=OBS+932;  *932 is the last id for matched pairs;
RUN;

***************************************;
*Performed multiple IMPUTATION; 
PROC MI DATA=act_out_long_itt NIMPUTE=10 OUT=outmi2 MINIMUM=0 SEED=8105747; *NIMPUTE=10 This set number of imputations, in this case 10;
	MCMC CHAIN=multiple;
RUN; 

/*PROC MI will create 5 different datasets with different imputed data in each of them, there is a new variable 
called _Imputation_ that is setting which data set it is. An analysis (PROC MIXED or GLIMMIX) has to be performed
in each data set and then the results are pooled with PROC MIANALYZE.*/

*Delete data for grade 4 from Q9-Q12 ;
DATA outmi;
SET outmi2;
Array steph Q9A--Q12E;
If Grade=1 then Do over steph;
   steph=. ;
End;   
RUN;

*Compute outcome variables with imputed data;
DATA outmi;
SET outmi;
RQ8A = .;
If (Q8A=1) Then RQ8A=4;
If (Q8A=2) Then RQ8A=3;
If (Q8A=3) Then RQ8A=2;
If (Q8A=4) Then RQ8A=1;
DEALL2 = Mean(RQ8A, Q8B, Q8C, Q8D, Q8E, Q8F, Q8G, Q8H, Q8I, Q8J, Q8K, Q8L);
WSSA2 = Mean(Q9A, Q9B, Q9C, Q9D, Q9E);
WSSM2 = Mean(Q10A, Q10B, Q10C, Q10D);
WSRS2 = Mean(Q11A, Q11B, Q11C, Q11D, Q11E, Q11F);
WSDM2 = Mean(Q12A, Q12B, Q12C, Q12D, Q12E);
BV2 = Sum(Q13A, Q13B, Q13C, Q13D, Q13E, Q13F, Q13G, Q13H);
CBV2 = Sum(Q14A, Q14B, Q14C, Q14D, Q14E);
BP2 = Sum(Q15A, Q15B, Q15C, Q15D, Q15E, Q15F, Q15G, Q15H);
CBP2 = Sum(Q16A, Q16B, Q16C, Q16D, Q16E);
BV2R = round(BV2, 1); *Rounding numbers because they are counts;
CBV2R = round(CBV2, 1); *Rounding numbers because they are counts;
BP2R = round(BP2, 1); *Rounding numbers because they are counts;
CBP2R = round(CBP2, 1); *Rounding numbers because they are counts;
VPhysical = Mean(Q13A, Q13B, Q13C, Q13D);
VVerbal = Mean(Q13E, Q13F);
VRelational = Mean(Q13G, Q13H);
VCyber = Mean(Q14A, Q14B, Q14C, Q14D, Q14E);
PPhysical = Mean(Q15A, Q15B, Q15C, Q15D);
PVerbal = Mean(Q15E, Q15F);
PRelational = Mean(Q15G, Q15H);
PCyber = Mean(Q16A, Q16B, Q16C, Q16D, Q16E);
RUN;


*Sort data by imputation and match id for analysis of multiple imputation by imputation;
proc sort data=outmi; by _Imputation_ MATCH; run;

*******************************************;
*For MIXED models on continuous outcomes;


%macro mixed_mi (var);
*First create model;
ods select none;
PROC MIXED data=outmi;
	 BY _imputation_; *This statement is the important to analyze multiple imputations;
     CLASS MATCH ARM (ref="0") TIME(ref="1") CLASSROOM SCHOOL; 
     MODEL &var = ARM TIME ARM*TIME /solution ddfm=kr ;
     REPEATED TIME / sub=MATCH type=cs  r RCORR; 
	 RANDOM intercept /sub=CLASSROOM(SCHOOL) type=cs;
	 lsmeans ARM TIME ARM*TIME/diff=all;
	 ods output SolutionF=mxparms_&var lsmeans=lsmeans_&var diffs=diffs_&var covparms = covparms_&var; *Save parameters, lsmeans and diffs to pool results;
RUN;
ods select all;

***Pooled results for parameters;
proc mianalyze parms(classvar=full)=mxparms_&var;
   class ARM TIME;
   modeleffects Intercept ARM TIME ARM*TIME;
run;

***Pooled results for lsmeans;
proc sort data=lsmeans_&var; by ARM TIME; run;
ods exclude all;
proc mianalyze data=lsmeans_&var ;
	by ARM TIME;
	modeleffects estimate;
	stderr stderr;
	ods output parameterestimates=lsmeans_pooled0_&var;
run;
ods exclude none;

*Print pooled results for lsmeans;
title "POOLED Estimated Means & SE, by Arm and Time point of &var ";
proc print data=lsmeans_pooled0_&var noobs;
	format estimate--max 6.2;
run; title;

***Pooled results for diffs;
proc sort data=diffs_&var; by ARM TIME _ARM _TIME; run;
ods exclude all;
proc mianalyze data=diffs_&var ;
	by ARM TIME _ARM _TIME;
	modeleffects estimate;
	stderr stderr;
	ods output parameterestimates=diffs_pooled0_&var;
run;
ods exclude none;

*Print pooled results for diffs;
title "POOLED Estimated Diffs & SE, by Arm and Time point of &var ";
proc print data=diffs_pooled0_&var noobs;
	format estimate--max 6.2;
run; title;

***Pooled results for covparms;
ods exclude all;
data covparms_&var.;
     set covparms_&var.;
     covparm2=covparm||subject;
run;
proc sort data=covparms_&var.;
     by _imputation_ covparm2;
run;

*Get sum of estimates by imputation; 
proc summary data=covparms_&var.;
by _imputation_;
var Estimate;
output out=sumicc_&var. sum=;
run;
*Make 4 equal rows of the sum of estimates for each cov parameter;
data sumicc_&var.;
set sumicc_&var. sumicc_&var. sumicc_&var. sumicc_&var.;
rename Estimate = SumEstimates;
run;
proc sort data=sumicc_&var.;
     by _imputation_;
run;
*Calulate ICC;
data icc_&var.;
merge sumicc_&var. covparms_&var.;
icc=Estimate/SumEstimates;
run;
*Separate ICC for 'Variance CLASSROOM(SCHOOL)';
data icc_&var.2;
set icc_&var.;
where covparm2='Variance CLASSROOM(SCHOOL)';
keep _imputation_ covparm2 icc;
run;
*Get mean ICC;
proc summary data=icc_&var.2;
var icc ;
output out=mean_icc_&var. mean=;
run;

*Subset only 'Variance CLASSROOM(SCHOOL)'  and 'Residual' for denominator of ICC; 
data covparmsX_&var.;
set covparms_&var.;
if (covparm2 = 'Variance CLASSROOM(SCHOOL)' or covparm2 ='Residual') then output ;
run;
*Get sum of estimates by imputation; 
proc summary data=covparmsX_&var.;
by _imputation_;
var Estimate;
output out=sumiccX_&var. sum=;
run;
*Make 2 equal rows of the sum of estimates for each cov parameter;
data sumiccX_&var.;
set sumiccX_&var. sumiccX_&var.;
rename Estimate = SumEstimates;
run;
proc sort data=sumiccX_&var.;
     by _imputation_;
run;
*Calulate ICC;
data iccX_&var.;
merge sumiccX_&var. covparmsX_&var.;
icc=Estimate/SumEstimates;
run;
*Separate ICC for 'Variance CLASSROOM(SCHOOL)';
data iccX_&var.2;
set iccX_&var.;
where covparm2='Variance CLASSROOM(SCHOOL)';
keep _imputation_ covparm2 icc;
run;
*Get mean ICC;
proc summary data=iccX_&var.2;
var icc ;
output out=mean_iccX_&var. mean=;
run;

ods exclude none;

*Print covariance parameters;
title "Covariance parameters of &var. ";
proc print data=covparms_&var noobs;
run; title;

*Print results for ICC;
title "ICC by imputation of &var. using four covariance estimates as denominator";
proc print data=icc_&var.2 noobs;
	format icc 6.4;
run; title;
*Print mean for ICC;
title "Mean ICC of &var. using four covariance estimates as denominator";
proc print data=mean_icc_&var noobs;
	format icc 6.4;
run; title;

*Print results for ICC;
title "ICC by imputation of &var. using only 'Variance CLASSROOM(SCHOOL)' and 'Residual' in denominator";
proc print data=iccX_&var.2 noobs;
	format icc 6.4;
run; title;
*Print mean for ICC;
title "Mean ICC of &var. using only 'Variance CLASSROOM(SCHOOL)' and 'Residual' in denominator";
proc print data=mean_iccX_&var. noobs;
	format icc 6.4;
run; title;

%mend;

%mixed_mi(WSRS2);
%mixed_mi(DEALL2);
%mixed_mi(WSSA2);
%mixed_mi(WSSM2);
%mixed_mi(WSDM2);
%mixed_mi(VPhysical);
%mixed_mi(VVerbal);
%mixed_mi(VRelational);
%mixed_mi(VCyber);
%mixed_mi(PPhysical);
%mixed_mi(PVerbal);
%mixed_mi(PRelational);
%mixed_mi(PCyber);
